# Supplementary material for: Ginsenoside Rh3 Inhibits Lung Cancer Metastasis by Targeting Extracellular Signal-Regulated Kinase: A Network Pharmacology Study
Source: Pharmaceuticals (Basel). 2022 Jun 17;15(6):758. doi: 10.3390/ph15060758 (PMC9229598; doi:10.3390/ph15060758)
Supplement: Supplementary file 1 [file pharmaceuticals-15-00758-s001.zip]

Archive with 1 entries (1 files):
- pharmaceuticals-1739439-SI.pdf
